# Supplementary material for: Sugarcane/Soybean Intercropping with Reduced Nitrogen Application Synergistically Increases Plant Carbon Fixation and Soil Organic Carbon Sequestration
Source: Plants (Basel). 2024 Aug 22;13(16):2337. doi: 10.3390/plants13162337 (PMC11359578; doi:10.3390/plants13162337)
Supplement: Supplementary file 1 [file plants-13-02337-s001.zip]

Archive with 1 entries (1 files):
- plants-3142885-supplementary.pdf
